# Supplementary material for: GIA imaging of 3-D mantle viscosity based on palaeo sea level observations – Part I: Sensitivity kernels for an Earth with laterally varying viscosity
Source: Geophys J Int. 2023 Nov 21;236(2):1139–71. doi: 10.1093/gji/ggad455 (PMC10753356; doi:10.1093/gji/ggad455)
Supplement: ggad455_Supplemental_Files — Figure S1. Voigt average shear-wave speeds from GLAD-M25. Depth slices through the Voigt average shear-wave speed anomalies of GLAD-M25 (Bozdağ et al.2016; Lei et al.2020). Wave speed anomalies are plotted 1-D radial average of GLAD-M25. Figure S2. Inferred viscosity structure based on GLAD-M25. Depth slices of the 3-D viscosity model inferred from the shear-wave speeds structure of GLAD-M25 (Fig. S1; Bozdağ et al.2016; Lei et al.2020). Viscosity anomalies are relative to the 1-D radial viscosity model discussed in Section 5.1 and shown in Fig. S4. Figure S3. Depth to the 1175 °C isotherm. Map showing the depth to the 1175 °C isotherm in the intermediate temperature inference based on the shear-wave speeds of GLAD-M25 (Bozdağ et al.2016; Lei et al.2020). The 3-D temperature inference is provided in the Supporting Information. Figure S4. Distribution of the inferred 3-D viscosity structure and a comparison with our 1-D viscosity model. Plot of our 1-D radial viscosity model (cyan line), which from the surface to the core–mantle boundary has viscosities of ∼1.8 × 1026, 5 × 1020 and 5 × 1021 Pa·s with discontinuities at 100 and 670 km depth. In the background is a globally normalized 2-D density heatmap of the inferred 3-D viscosity structure (Fig. S2). When computing the normalized density for each spherical shell, each viscosity element is weighted by the sin of its colatitude in order to account for the change in element density along each line of latitude. In addition, the cyan dotted line indicates the minimum and maximum of the 3-D viscosity model as a function of depth. Figure S5. Comparison of viscosity sensitivity kernels for sea-level and relative sea-level observations in the Amundsen Sea Embayment for a 1-D viscosity structure. Slices at 75, 150 and 300 km depth through the viscosity sensitivity kernels for (top row) a sea-level observation at 10 ka, (middle row) a sea-level observation at 0 ka, and (bottom row) a relative sea-level measurement at 10 ka. Th [file ggad455_supplemental_files.zip]

Archive with 2 entries (2 files):
- 3D_visc_infer_GLAD-M25.nc.tar.gz
- Supp_Figures.pdf
